# Supplementary material for: The Critical Role of Phenylpropanoid Biosynthesis Pathway in Lily Resistance Against Gray Mold
Source: Int J Mol Sci. 2024 Oct 15;25(20):11068. doi: 10.3390/ijms252011068 (PMC11507431; doi:10.3390/ijms252011068)
Supplement: Supplementary file 1 [file ijms-25-11068-s001.zip]

Archive with 2 entries (2 files):
- ijms-3235230-supplementary.pdf
- Supplementary Tables S1-S6.xlsx
