# Supplementary material for: The Critical Role of Phenylpropanoid Biosynthesis Pathway in Lily Resistance Against Gray Mold
Source: Int J Mol Sci. 2024 Oct 15;25(20):11068. doi: 10.3390/ijms252011068 (PMC11507431; doi:10.3390/ijms252011068)
Supplement: Supplementary file 1 [file ijms-25-11068-s001.zip › Supplementary Tables S1-S6.xlsx]

## Sheet: Table S1
Table S1 Statistics of the transcriptome sequencing data.
Samples	Clean reads	GC content(%)	Q30(%)	Mapped reads	Mapped ratio
RD1	21443770	0.4952	0.9739	18367486	0.736
RD2	21757872	0.4885	0.9705	16286348	0.7236
RD3	20961880	0.496	0.9742	17177600	0.7414
SD1	37417417	0.4843	0.9755	17029490	0.7459
SD2	19757295	0.4772	0.9744	16699295	0.7343
SD3	21484156	0.4825	0.9734	18328616	0.735
RH1	20706592	0.4953	0.9737	16183625	0.73
RH2	19433566	0.4949	0.974	17113273	0.7364
RH3	22402049	0.491	0.9737	15698641	0.7106
SH1	30215097	0.4788	0.9743	16350438	0.7132
SH2	19985701	0.4812	0.9748	15569161	0.7084
SH3	21675253	0.4812	0.9725	15885071	0.6923

## Sheet: Table S2
Table S2 Length distribution of the transcripts and unigenes
Length distribution		Transcript		Unigene
200-500		98,769(34.61%)		54,547(44.57%)
500-1000		95,220(33.37%)		37,198(30.40%)
1000-2000		67,142(23.53%)		211,57(17.29%)
>2000		24,214(8.49%)		9,471(7.74%)
Total Number		285345		122373
Total Length		268200087		104025150
N50 Length		1252		1151
N90 Length		434		388
Mean Length		940		850

## Sheet: Table S3
Table S3 Classification of the 1326 metabolites
Class	number	percent
Lipids and lipid-like molecules	426	0.321267
Phenylpropanoids and polyketides	219	0.165158
Organic acids and derivatives	172	0.129713
Organoheterocyclic compounds	154	0.116139
Organic oxygen compounds	116	0.0874811
Benzenoids	99	0.0746606
Nucleosides, nucleotides, and analogues	62	0.0467572
Alkaloids and derivatives	33	0.0248869
Organic nitrogen compounds	20	0.015083
Lignans, neolignans and related compounds	20	0.015083
Hydrocarbons	1	0.000754148
Hydrocarbon derivatives	1	0.000754148
Organosulfur compounds	1	0.000754148
Mixed metal/non-metal compounds	1	0.000754148
Homogeneous non-metal compounds	1	0.000754148

## Sheet: Table S4
Table S4 The content for the 179 commonly DAMs
Compound_ID	Annotation	M_RD	M_RH	M-SD	M_SH	Pvalue(RDvsRH)	Pvalue(SDvsSH)	Pvalue(RDvsRH)
Com_997_neg	Stachydrine	2.86498e+07	3.25587e+06	6.76247e+07	1.35847e+07	0.000317525	1.71385e-09	0.0106143
Com_9906_pos	trans-zeatin 9-O-glucoside	5.77815e+06	9.03287e+06	5.50177e+06	1.00997e+07	0.0228323	0.00192081	0.73065
Com_9875_pos	Solanidine	5.67123e+06	726271	1.18319e+07	811741	0.00558115	1.18955e-07	0.0586206
Com_9622_pos	N,5-Bis(3-nitrophenyl)oxazol-2-amine	6.0802e+06	330805	8.81247e+06	1.54482e+06	7.95269e-06	7.67865e-08	0.0717792
Com_948_pos	Ademetionine	1.7238e+07	518077	1.09141e+08	815662	0.000323402	7.56541e-07	0.00198306
Com_9325_pos	Phloretin	5.79647e+06	650105	1.14628e+07	734935	0.000549507	2.40913e-08	0.0324388
Com_9279_pos	N-(9H-Purin-6-ylcarbamoyl)threonine	1.5316e+07	4.92456e+06	1.83001e+07	952343	0.0085455	8.87024e-07	0.35087
Com_92_neg	IAA-Asp	2.18929e+07	890909	1.44441e+08	4.09833e+06	2.06145e-07	2.34447e-06	1.85432e-06
Com_915_pos	5-O-p-Coumaroyl shikimic acid	1.23459e+08	1.66338e+06	1.12977e+08	1.03066e+06	2.05056e-06	2.22412e-07	0.912459
Com_9042_neg	pteroside A	2.47745e+06	830573	3.74298e+06	602049	0.00954556	0.00151912	0.434631
Com_9022_neg	6''-o-acetylgenistin	2.72496e+06	579301	6.21267e+06	342079	0.000580881	3.2023e-07	0.00427654
Com_8938_pos	4-(2,3-dihydroxy-3-methylbutoxy)-7H-furo[3,2-g]chromen-7-one	6.56423e+06	920957	7.15837e+06	740830	3.38079e-06	0.000176743	0.838857
Com_8854_pos	Linustatin	2.74169e+06	5.05966e+06	6.69892e+06	1.75024e+07	0.0428702	0.00854916	0.0368144
Com_8823_pos	Pilocarpine	1.27786e+07	4.2324e+06	1.99153e+07	3.60213e+06	0.00586704	1.36354e-06	0.0729798
Com_8797_pos	Deoxyarbutin	2.85492e+06	8.75577e+06	4.69003e+06	1.19339e+07	0.0137732	0.0176946	0.306051
Com_8545_pos	alpha-Keto-gamma-(methylthio)butyric acid	1.0946e+07	2.15835e+07	9.71002e+06	2.12978e+07	0.0103401	0.0076843	0.336275
Com_8489_pos	1-Deoxynojirimycin	3.31052e+06	1.87704e+06	1.48339e+06	683359	0.00777502	1.49866e-05	1.12477e-05
Com_8483_pos	Valylproline	1.10378e+07	5.05686e+06	2.20913e+07	3.71172e+06	0.000374708	0.00014704	0.0222202
Com_8468_neg	5-Methyluridine	1.32486e+07	1.6266e+06	2.97783e+07	570488	0.000369281	4.70681e-09	0.0189274
Com_8430_neg	Salvianolic acid B	1.26661e+06	273501	1.55033e+06	388627	9.30477e-08	0.0421932	0.639523
Com_8417_pos	QPH	2.08477e+07	8.38991e+06	3.74145e+07	3.43068e+06	0.00015651	7.10414e-08	0.00155
Com_8304_pos	Phe-Pro	6.23572e+06	1.65917e+06	1.43226e+07	2.14698e+06	0.000214722	1.59422e-07	0.00166901
Com_823_pos	3-hydroxy-3,4-bis[(4-hydroxy-3-methoxyphenyl)methyl]oxolan-2-one	7.47429e+07	4.48774e+06	2.16829e+08	992858	1.18837e-05	1.19289e-06	0.0177396
Com_81_neg	Skimmin	5.52556e+08	9.03167e+07	5.62138e+07	3.3049e+06	0.000442271	1.06626e-05	3.40653e-05
Com_7983_pos	Farrerol	8.42601e+06	3.13076e+06	1.72212e+07	4.0328e+06	7.11587e-05	4.79127e-06	0.0008584
Com_798_pos	Cinnamic acid	1.80688e+08	1.80395e+07	2.04348e+08	2.40273e+07	0.000174443	5.37598e-06	0.526698
Com_7858_pos	DHZROG	3.15314e+06	921274	1.01788e+07	758514	1.67029e-06	1.38188e-07	8.04535e-05
Com_7784_pos	L-Leucyl-L-alanine Hydrate	1.11482e+07	1.23177e+06	1.86659e+07	957237	0.000810508	1.78876e-10	0.0706984
Com_7723_pos	Riboflavin	9.06486e+06	4.42175e+06	8.68564e+06	2.79274e+06	0.0122812	0.000826959	0.693245
Com_7633_pos	5,8-dihydroxy-10-methyl-5,8,9,10-tetrahydro-2H-oxecin-2-one	5.12798e+06	1.20959e+06	2.72631e+07	1.51487e+06	0.00236768	2.19303e-05	0.000524632
Com_7423_pos	RNK	4.21939e+06	877860	8.13542e+06	733083	0.00251434	1.05367e-10	0.0301898
Com_724_neg	Dulcitol	9.38344e+07	2.46542e+07	6.70432e+07	2.68097e+07	6.58832e-05	0.00026212	0.119297
Com_7037_neg	Atractylenolide III	4.75221e+06	280667	3.54804e+06	254649	0.000123303	3.27911e-05	0.711929
Com_6901_neg	8-Epiloganic acid	2.2805e+06	4.04463e+06	3.01822e+06	7.25765e+06	0.0474172	0.00277965	0.332159
Com_679_pos	Diaminopimelic acid	5.97838e+07	1.31089e+07	1.2044e+08	5.60376e+06	0.0056543	6.7766e-05	0.132887
Com_674_neg	Uridine 5'-diphosphogalactose	6.15951e+08	3.52564e+08	5.99376e+08	2.50407e+08	5.77362e-05	0.000471079	0.735091
Com_6532_neg	Demethylnobiletin	3.62327e+06	1.00127e+06	9.57562e+06	1.62505e+06	0.004177	4.66032e-05	0.0039832
Com_6518_neg	Aldosterone	4.80323e+06	130868	1.96983e+06	129856	0.000693868	2.10508e-05	0.231288
Com_646_pos	Carbendazim	3.53299e+07	1.50236e+08	3.6907e+07	1.36015e+08	0.00257432	0.00396475	0.874654
Com_63_neg	3-Coumaric acid	4.94901e+08	2.76886e+07	3.82593e+08	2.54443e+07	0.0176058	0.0200889	0.769314
Com_6291_neg	Glycyrrhizin	152095	845411	236528	932004	0.0492562	0.000130478	0.00540384
Com_6162_pos	Azetidine-2-carboxylic acid	8.13542e+06	2.85337e+06	2.20621e+07	1.74728e+06	0.0145308	1.08793e-07	0.00411369
Com_616_neg	3,8,9-trihydroxy-10-propyl-3,4,5,8,9,10-hexahydro-2H-oxecin-2-one	7.57754e+07	2.93818e+07	7.86038e+07	1.15307e+07	0.0430147	0.000186967	0.643905
Com_6135_neg	α-Aspartylphenylalanine	6.51742e+06	1.45788e+06	7.23589e+06	596378	0.000187115	8.19082e-09	0.457064
Com_61_neg	N-Acetyl-L-phenylalanine	2.97662e+07	3.56281e+06	1.04937e+09	6.02202e+06	3.77217e-05	3.7856e-09	1.12936e-08
Com_607_neg	Sec-O-Glucosylhamaudol	8.26009e+07	9.36687e+06	1.51469e+08	8.26794e+06	1.23645e-05	5.36078e-09	0.020171
Com_6_neg	5-[(Benzoyloxy)methyl]-4,5,6-trihydroxy-2-cyclohexen-1-yl benzoate	4.2676e+08	4.72096e+07	5.42834e+09	2.76991e+07	0.0105218	1.19551e-06	0.000201916
Com_5693_neg	Calceolarioside B	9.05338e+06	2.27492e+06	9.42838e+06	2.09388e+06	0.000251352	2.44149e-05	0.925362
Com_5517_pos	3-(3,4,5-trimethoxyphenyl)propanoic acid	7.94915e+06	1.10422e+06	4.85089e+07	1.92062e+06	1.09317e-05	3.07996e-06	0.000118323
Com_5327_neg	Bruceine D	2.05587e+06	858903	6.59887e+06	1.07832e+06	0.0282711	2.95728e-05	0.00325094
Com_5309_pos	Ziyuglycoside II	2.82499e+07	1.22051e+07	3.18494e+07	1.75279e+07	0.0213607	0.0120346	0.383276
Com_5042_pos	Cytidine	1.89247e+08	1.15594e+08	1.15252e+08	4.57867e+07	0.000347613	0.000423343	0.00880152
Com_500_neg	Toddalolactone	8.74476e+07	1.49107e+06	1.44904e+08	1.28208e+06	1.73572e-07	1.04689e-10	0.0495881
Com_4951_pos	Nicotianamine	9.66356e+06	393112	3.23023e+07	376612	0.00679084	1.55797e-11	0.0310638
Com_4913_pos	Trovafloxacin	3.94861e+06	822013	1.80929e+07	979248	0.015329	0.000345467	0.0141229
Com_480_pos	Apo-13-zeaxanthinone	1.20363e+08	4.37109e+07	2.00059e+08	2.48633e+07	0.0175169	2.32134e-05	0.129163
Com_4785_neg	Genistein	6.68432e+06	302087	7.02707e+06	316132	0.00584806	0.000352881	0.765352
Com_4731_pos	Oxoamide	5.96683e+06	223653	1.79812e+07	193035	2.23087e-05	5.92109e-11	0.00223216
Com_472_pos	cis-4-Hydroxy-D-proline	2.38878e+08	4.30282e+07	5.66263e+08	4.19017e+07	0.00640509	9.87093e-05	0.0248153
Com_46849_pos	Prostaglandin A3	8.64527e+07	3.92945e+07	1.20952e+08	1.54682e+07	0.00517763	1.95943e-05	0.139614
Com_46811_pos	pentane-1,2,3,4,5-pentol	6.36372e+06	3.26023e+06	5.40896e+06	2.85085e+06	2.61007e-05	0.000664993	0.176334
Com_463_pos	3-amino-4-(propylamino)cyclobut-3-ene-1,2-dione	4.17748e+08	2.07835e+07	8.12411e+08	2.20829e+07	0.00022991	7.22842e-12	0.0398792
Com_4563_neg	LysoPC 15:1	1.01317e+07	2.40863e+06	2.10877e+07	4.3521e+06	0.0038508	0.000408575	0.0372819
Com_4531_neg	Xanthosine	5.53569e+06	654290	1.07391e+07	526838	6.39955e-07	4.48115e-08	0.00899013
Com_4470_pos	(11E,15Z)-9,10,13-trihydroxyoctadeca-11,15-dienoic acid	3.00359e+07	1.11615e+07	1.95035e+07	3.19505e+06	0.00906369	2.90215e-05	0.21336
Com_4448_pos	3,5-di(2-furylmethylidene)tetrahydro-2H-pyran-4-one	3.39476e+07	986367	4.8016e+07	1.01208e+06	2.58214e-06	2.21547e-05	0.376889
Com_44301_pos	PMH	3.83933e+06	1.35732e+06	1.638e+06	514514	0.00370707	1.03979e-07	0.00899531
Com_4355_pos	Methionine	2.79274e+07	6.20079e+07	5.98204e+07	1.3248e+08	0.0298236	0.00884297	0.0181533
Com_42836_pos	1-(4-chlorophenyl)-3-hydroxy-1,2-dihydroquinoxalin-2-one	4.35181e+06	2.77303e+06	5.01935e+06	2.77008e+06	0.00923489	0.000360958	0.288774
Com_4219_pos	Trifolirhizin	2.17141e+07	587550	4.5735e+07	671246	1.56224e-05	3.4283e-10	0.0116778
Com_42021_pos	EPK	1.95773e+06	730136	2.19359e+06	322034	0.000209265	3.28348e-09	0.33613
Com_4147_pos	Physostigmine	1.64724e+07	1.04681e+06	4.11993e+07	568023	0.00016308	1.88179e-11	0.0157483
Com_4024_pos	Leucylproline	2.48201e+07	1.15678e+07	4.68678e+07	8.77246e+06	0.00374636	2.85844e-05	0.00974627
Com_402_pos	Pipecolic acid	1.18205e+09	6.738e+08	1.58034e+09	4.37191e+08	0.0110384	0.00021482	0.252768
Com_39826_pos	Purpurin	510078	156033	523108	139446	0.00453577	0.0492486	0.638898
Com_396_neg	Estriol 17-sulfate	3.9268e+07	466510	9.32313e+07	350548	6.43265e-05	9.73814e-06	0.0951324
Com_3946_pos	4,6,8-trihydroxy-7-methoxy-3-methyl-3,4-dihydro-1H-2-benzopyran-1-one	2.67452e+06	8.95466e+06	5.09186e+06	1.6347e+07	0.00233821	0.0179168	0.301636
Com_39_neg	4-Demethylepipodophyllotoxin	1.64939e+08	1.90339e+07	1.29663e+09	1.36284e+07	0.00179901	4.81211e-07	0.00061851
Com_38296_pos	Biotin	1.02174e+06	192616	2.71906e+06	174741	0.00839669	1.0329e-07	0.01683
Com_3784_pos	tetranor-PGFM	3.67713e+07	1.42902e+07	6.35722e+07	5.52941e+06	0.00748474	2.28824e-05	0.09906
Com_37625_pos	1-Methyladenine	1.68045e+06	3.50085e+06	1.9031e+06	3.38669e+06	0.000273236	0.00976167	0.449191
Com_3746_pos	5-[5-(ethylsulfonyl)-2-hydroxyanilino]-5-oxopentanoic acid	2.3943e+07	4.16101e+07	2.02594e+07	4.86259e+07	0.00669663	6.17118e-05	0.409465
Com_37269_pos	Ginkgolic Acid	759436	1.61434e+06	416927	1.02887e+06	0.0102427	0.00388372	0.00164014
Com_37120_pos	Benzophenone	5.00031e+06	2.62597e+06	1.00294e+07	2.74994e+06	0.0371498	0.00212861	0.0181023
Com_37020_pos	N1-(1H-indol-4-yl)cyclohexane-1-carboxamide	533145	1.44812e+06	849245	2.20089e+06	0.00548897	0.00129221	0.04497
Com_36372_pos	4-methoxy-6-[2-(4-methoxyphenyl)ethyl]-2H-pyran-2-one	985051	465467	2.50087e+06	301516	0.000468076	8.17536e-06	0.00376933
Com_3615_pos	4-Guanidinobutyric acid	1.61101e+08	9.68027e+07	2.21371e+08	5.63105e+07	0.0118708	3.39084e-06	0.038493
Com_35284_pos	6-(Dimethylamino)purine	734820	158352	1.47833e+06	137330	0.0187886	2.29692e-06	0.0480297
Com_3524_neg	5-Phenyl-N-(4-(trifluoromethyl)phenyl)oxazol-2-amine	9.84966e+06	1.2438e+06	1.16254e+07	1.66831e+06	7.78677e-05	3.04491e-11	0.322973
Com_3448_pos	Bullatine A	4.05289e+06	1.73959e+07	1.17933e+07	4.09443e+07	0.000393451	1.63479e-05	0.00232617
Com_3433_neg	Vaccarin	1.24882e+06	329643	1.54278e+07	1.1568e+06	1.0164e-07	0.000103745	0.00018485
Com_3382_pos	Leu-Pro	2.18821e+07	755079	5.50725e+07	828000	3.27429e-07	2.71313e-11	0.00150471
Com_3359_neg	Porphobilinogen	1.36348e+07	1.2438e+06	3.57254e+07	2.23291e+06	0.00020172	4.3125e-07	0.00847043
Com_33354_pos	Dehydroandrographolide	1.30957e+06	443920	5.26848e+06	502682	0.000236021	3.34402e-08	6.29567e-06
Com_3316_neg	UDP-N-acetylglucosamine	9.34374e+07	4.28929e+07	6.57556e+07	1.44081e+07	0.000220216	4.04865e-05	0.0155932
Com_33_pos	Boc-beta-cyano-L-alanine	5.09113e+08	2.07058e+06	9.89275e+07	638993	2.77126e-08	1.74888e-07	0.000289906
Com_3201_pos	4-[4-(aminocarbonyl)piperidino]-4-oxobut-2-enoic acid	3.07894e+07	2.277e+06	4.56644e+07	3.64371e+06	0.000150607	6.05237e-09	0.0836311
Com_3169_pos	N1-[2-(4-chlorophenyl)-2-oxoethyl]-4-chlorobenzamide	1.6478e+07	1.08414e+06	4.1189e+07	588277	0.000175731	2.01025e-11	0.0157883
Com_3117_neg	Isoscopoletin	2.61291e+06	1.64169e+07	2.58395e+06	1.41269e+07	0.00108941	0.000186704	0.62018
Com_3095_neg	5-Acetylsalicylic acid	1.095e+07	5.58916e+06	2.33891e+07	5.18013e+06	0.00959665	7.57636e-05	0.0101319
Com_304_neg	Dihydroroseoside	2.58409e+07	5.0568e+07	4.10559e+07	9.77261e+07	0.0100407	0.000341547	0.0224423
Com_2996_neg	Esculin	8.33446e+06	1.90059e+07	3.31252e+06	1.96013e+07	0.014757	1.27464e-05	0.0354999
Com_297_neg	5-Dehydroquinic acid	5.10821e+08	2.62092e+08	6.37103e+08	1.05933e+08	0.000737451	1.21531e-07	0.112793
Com_2925_neg	Fraxinellone	1.28904e+07	3.62513e+06	3.35049e+07	2.49621e+06	0.00980866	0.00109387	0.00128977
Com_2874_neg	Mevalonic acid	4.75763e+07	1.33766e+07	6.37793e+07	7.91558e+06	2.42087e-07	1.85058e-07	0.0154463
Com_28225_pos	Nuciferine	1.00272e+07	5.91082e+06	9.40398e+06	5.54614e+06	0.00139432	0.0200032	0.633708
Com_28131_neg	Nardosinone	880652	353670	893281	334901	0.0263474	0.00313165	0.765447
Com_2767_pos	Pyridoxine	2.79044e+07	2.37613e+06	5.0251e+07	7.64762e+06	0.000189818	1.22022e-05	0.0781911
Com_2749_neg	14,15-Dehydrocrepenynic acid	7.79707e+07	2.63414e+07	2.72396e+08	2.266e+07	0.000456272	5.25638e-07	9.76555e-05
Com_2694_neg	Adenosine diphosphate ribose	1.41297e+07	1.06192e+06	2.12317e+07	909711	0.00018289	2.95568e-06	0.140416
Com_25437_pos	Piperine	8.56775e+06	1.08868e+06	1.68847e+07	1.08835e+06	0.00543562	1.82445e-08	0.0617666
Com_254_neg	Corchorifatty acid F	2.82343e+08	1.47074e+08	3.53711e+08	6.5512e+07	0.000205477	6.14325e-05	0.22549
Com_246_pos	Picropodophyllin	2.95056e+08	1.08644e+07	6.60511e+08	2.50102e+06	0.000800527	1.70295e-08	0.0462731
Com_244_neg	15-Deoxy-Δ12,14-prostaglandin D2	1.37472e+08	4.84624e+07	3.72017e+08	3.24286e+07	0.000621366	1.1259e-06	0.000557796
Com_2420_pos	L-Homocystine	4.6081e+07	879540	1.78253e+07	967902	5.77117e-06	0.000116793	0.0132732
Com_240_pos	Bicyclo prostaglandin E2	1.98251e+08	4.8078e+07	3.26423e+08	1.14244e+07	0.0155586	2.00133e-05	0.265854
Com_23859_pos	Isoguanosine	7.12735e+06	1.08772e+06	1.07472e+07	1.17259e+06	0.00198608	0.00571385	0.579959
Com_2330_neg	Mucic acid	4.58474e+07	6.53406e+06	5.22865e+07	4.44385e+06	2.71345e-06	7.67635e-09	0.379834
Com_2295_neg	Kavain	3.29695e+07	1.26813e+06	6.66755e+07	1.10503e+06	1.80864e-05	5.05355e-07	0.0270106
Com_226_neg	D-α-Hydroxyglutaric acid	1.36108e+08	3.5108e+07	1.70371e+08	2.33177e+07	0.00024589	0.000563238	0.641482
Com_22583_pos	2,4-dichloro-N-{2-[(2-furylmethyl)amino]-1-methyl-2-oxoethyl}benzamide	1.26699e+06	415516	3.27964e+06	769712	0.00106384	3.79027e-06	0.00151385
Com_22561_pos	1,2,3,6,7-Pentamethoxyxanthone	4.4553e+06	606361	7.04131e+06	631309	0.00740897	0.00125667	0.358116
Com_22549_pos	Chrysophanic Acid	2.38325e+06	684492	2.65439e+06	633772	0.00651956	0.00187436	0.79124
Com_2245_pos	2-oxopiperidine-3-carbohydrazide	1.14963e+08	8.85641e+06	2.22504e+08	1.56022e+06	1.37723e-05	1.78737e-08	0.0227684
Com_2228_neg	LPI 16:0	2.00461e+07	5.24034e+06	4.7625e+07	8.70699e+06	0.000141845	0.00155817	0.052167
Com_2224_pos	Tyrosylalanine	2.28231e+07	432978	6.43256e+07	472028	0.000231591	2.63182e-06	0.0465702
Com_22131_neg	2-{2-oxo-2-[(2-oxo-3-azepanyl)amino]ethoxy}acetic acid	1.18971e+06	275879	734292	64093.9	0.0003285	1.86944e-06	0.112222
Com_2140_neg	Glomeratose A	2.39532e+07	5.24879e+07	8.10404e+06	2.05769e+07	0.0446829	1.88211e-05	0.000173554
Com_2130_pos	3-(propan-2-yl)-octahydropyrrolo[1,2-a]pyrazine-1,4-dione	4.48219e+07	2.01704e+06	7.95632e+07	949907	4.09982e-05	4.92681e-13	0.0603232
Com_2074_pos	Diacetoxyscirpenol	1.59574e+07	910066	3.76813e+07	579306	0.0102577	2.97768e-06	0.0800999
Com_2057_pos	LDGTS 16:0	2.38245e+07	514345	1.59181e+07	426354	0.0413025	1.75839e-05	0.430653
Com_20535_pos	Quinidine	4.28713e+06	329635	7.16962e+06	257217	0.000926731	3.6664e-10	0.102431
Com_2036_pos	Prostaglandin E2-1-glyceryl ester	4.03551e+07	1.76365e+07	1.68805e+08	2.36712e+07	0.00406689	6.86953e-06	4.05006e-05
Com_2034_pos	Atropine	1.26073e+07	354655	2.94873e+06	242466	0.00251781	0.00590415	0.141093
Com_202_neg	beta-Nicotyrine	4.67524e+07	4.16019e+06	3.6048e+08	1.10911e+07	8.13222e-06	2.71305e-10	6.86901e-08
Com_201_neg	Paulownin	4.74972e+07	2.81016e+06	4.15163e+08	6.14267e+06	0.000367609	5.76981e-06	0.00125685
Com_19716_neg	Hexadecanedioic acid	2.8965e+06	922067	4.45409e+06	1.11695e+06	5.30019e-05	0.000131848	0.0620146
Com_19668_pos	Dicoumarol	3.94471e+07	3.70262e+06	9.41304e+07	7.12924e+06	1.52265e-07	1.27778e-06	0.00124656
Com_1933_neg	Orcinol gentiobioside	1.68673e+07	1.09429e+07	2.31522e+07	8.49063e+06	0.0138603	0.000917048	0.163515
Com_19114_pos	5-Ethyl-2'-deoxyuridine	3.15671e+06	337120	2.30725e+06	340578	0.000185706	4.29235e-05	0.448588
Com_19_neg	N-Acetyl-DL-tryptophan	5.68368e+08	8.12661e+06	3.98251e+09	1.07598e+08	2.89231e-07	9.78628e-07	3.5076e-07
Com_18349_pos	Triacanthine	3.51831e+06	857990	7.11941e+06	1.1632e+06	0.0168126	0.00657607	0.192818
Com_18220_pos	Furanyl fentanyl 3-furancarboxamide isomer-d5	2.01967e+06	401284	5.88571e+06	496176	0.0167343	6.43366e-06	0.0145379
Com_18068_pos	Cnidioside A	7.90186e+06	3.1376e+06	3.32721e+06	994859	0.000322046	9.16734e-05	0.000321317
Com_17843_pos	Alnustone	543388	92829.1	2.94626e+06	307255	0.0139728	2.08353e-05	0.00403906
Com_178_pos	Kinetin	1.47219e+08	2.26752e+06	7.52075e+07	1.58935e+06	4.39699e-05	3.06678e-06	0.246988
Com_1772_pos	2-acetamido-3-(4-methoxyphenyl)propanoic acid	3.37961e+07	2.79387e+06	6.7465e+07	4.1833e+06	0.00202531	7.01482e-06	0.0588564
Com_17107_pos	L-Hydroxylysine	897413	464174	1.60797e+06	466900	0.0224331	0.0318235	0.355304
Com_17099_pos	Naringenin chalcone	2.37062e+06	603706	2.63741e+06	558973	0.00617325	0.0011868	0.769506
Com_170_neg	Puerarin	4.74972e+07	2.82967e+06	4.15163e+08	8.12867e+06	0.000320449	1.24191e-05	0.00125685
Com_16584_pos	5,7-dihydroxy-6-methoxy-2-phenyl-3,4-dihydro-2H-1-benzopyran-4-one	6.31461e+06	2.54304e+06	9.5919e+06	1.44656e+06	0.017061	0.000744562	0.299653
Com_154_pos	DL-Tryptophan	4.54415e+07	9.48284e+08	2.12655e+08	1.20865e+09	0.000524783	0.00384664	0.476563
Com_15366_pos	L-Alanyl-L-proline	2.51995e+07	1.21975e+07	5.3115e+07	2.55668e+07	0.00255965	0.00458388	0.0014043
Com_15259_pos	Irisflorentin	4.44053e+06	1.13887e+06	7.08763e+06	923766	0.000615918	6.13363e-05	0.131568
Com_15089_pos	(+/-)5(6)-EET Ethanolamide	422641	1.37945e+06	1.22651e+06	5.41774e+06	3.44617e-05	0.000224022	0.00306737
Com_14894_pos	TQH	1.47344e+07	7.49278e+06	3.12524e+07	1.05924e+07	0.0243035	0.000899756	0.0052494
Com_14443_neg	8-O-Acetylharpagide	553998	1.56382e+06	1.10299e+06	3.04312e+06	0.00160389	0.00308106	0.0367336
Com_14081_neg	Soyasaponin I	705377	148349	1.63543e+06	130768	0.02044	2.7811e-05	0.0398905
Com_14009_pos	PB-22 N-(4-Hydroxypentyl)-3-carboxyindole metabolite	2.97664e+06	98535.7	5.09858e+06	86166.9	0.000293872	4.85998e-09	0.104645
Com_13953_neg	Cepharanthine	3.66792e+06	7.33589e+06	1.70223e+06	6.87779e+06	0.000766891	3.31141e-05	0.00142349
Com_13589_pos	Tetrahydrocorticosterone	926848	4.97386e+06	1.04918e+06	3.78345e+06	0.000192955	0.0130086	0.846461
Com_13463_pos	DL-2-(acetylamino)-3-phenylpropanoic acid	3.91973e+06	1.5407e+06	9.29224e+06	1.57212e+06	0.000400784	6.10382e-07	0.000452116
Com_13378_neg	Prohydrojasmon	2.0106e+06	678923	2.52283e+06	237899	0.000236428	2.5347e-05	0.385291
Com_131_pos	p-Coumaric Acid	1.67895e+08	5.01614e+07	1.23767e+09	6.93671e+07	0.00776419	8.94502e-06	0.000218575
Com_13022_neg	2-Hydroxyisocaproic Acid	4.41103e+06	1.8358e+06	5.47138e+06	1.70564e+06	0.000166998	0.000173513	0.338499
Com_12871_pos	Arbutin	5.93362e+06	1.04716e+06	2.53675e+06	836138	0.00299444	0.00194335	0.0661545
Com_1269_pos	Tianshic acid	3.88509e+07	325161	1.15553e+08	5.19075e+06	5.56931e-05	6.73298e-07	0.0150841
Com_12226_pos	Adrenic acid	4.48304e+06	1.88622e+06	1.10785e+07	4.18939e+06	0.00668605	0.00216279	0.00391737
Com_1212_neg	Astragalus polyphenols	2.84205e+07	349765	5.62784e+07	363944	3.80502e-06	1.85961e-09	0.011985
Com_120_neg	2-Isopropylmalic acid	5.55026e+08	2.59149e+08	2.72822e+08	8.32292e+07	0.000447117	0.000189608	0.00108715
Com_1147_pos	5-Aminosalicylic Acid	1.1338e+08	1.19879e+06	3.09599e+08	6.69044e+06	1.69584e-09	6.64496e-07	0.000553556
Com_11377_pos	tetranor-PGDM	1.70182e+07	5.20433e+06	4.51145e+07	8.0082e+06	0.00398415	0.000693945	0.00355108
Com_1125_neg	Plumbagin	3.08428e+07	545609	6.4797e+07	521306	2.47645e-05	1.27339e-05	0.0570575
Com_10979_pos	Roburic acid	4.11997e+06	529212	4.48459e+06	548146	0.0143211	1.05621e-08	0.251637
Com_10695_pos	7-(2-Hydroxyethyl)theophyline	4.00141e+06	1.29091e+07	7.63832e+06	2.15501e+07	0.00550684	0.0198994	0.150234
Com_10630_neg	1a,1b-Dihomo prostaglandin E1	2.10211e+06	517390	2.07688e+06	260266	0.0107112	3.0733e-05	0.651818
Com_10423_pos	DPK	3.83681e+06	174727	1.30334e+07	157087	0.00103688	1.75257e-11	0.0127142
Com_1039_neg	ethyl 3-cyano-2-hydroxy-6-phenylisonicotinate	1.13445e+07	997430	8.05819e+07	4.4525e+06	7.87769e-05	5.96961e-06	9.90517e-05
Com_1004_pos	Pyridoxamine	9.45136e+07	2.62062e+06	1.40434e+08	3.0577e+06	7.68413e-05	5.80615e-13	0.132265

## Sheet: Table S5
Table S5 Correlation analysis between DETFs and DAMs involved in phenylpropanoid biosynthesis
DETFs	DAMs	Pearson correlation coefficients	p-value	Relation (positive or negtive)
AP2/ERF-ERF（Cluster-38572.38745）	Eriodictyol	0.918628	2.4479e-05	positive
AP2/ERF-ERF（Cluster-38572.42958）	Naringenin	0.925296	1.61476e-05	positive
AP2/ERF-ERF（Cluster-38572.42958）	Prunin	0.910675	3.84894e-05	positive
AP2/ERF-ERF（Cluster-38572.42958）	Quercetin 3-O-sophoroside	0.945892	3.33417e-06	positive
C2C2-YABBY（Cluster-38775.0）	Trifolin	0.936126	7.51712e-06	positive
C2C2-YABBY（Cluster-38775.0）	Tulipanin	0.945255	3.53124e-06	positive
FAR1（Cluster-38572.33234）	Hesperetin	0.913757	3.24631e-05	positive
FAR1（Cluster-38572.33234）	Trifolin	0.939475	5.7756e-06	positive
GARP-G2-like （Cluster-40618.0）	(+)-Catechin	0.918029	2.53669e-05	positive
GARP-G2-like（Cluster-38572.24902）	Taxifolin	0.953335	1.61103e-06	positive
GRAS（Cluster-38572.37149）	(+)-Catechin	0.940514	5.30621e-06	positive
GRAS（Cluster-38572.37149）	Naringenin	0.91281	3.42293e-05	positive
GRAS（Cluster-38572.37149）	Prunin	0.925155	1.62966e-05	positive
MADS-M-type（Cluster-38572.24041）	Hesperetin	0.925268	1.61778e-05	positive
MADS-M-type（Cluster-38572.24041）	Trifolin	0.974835	7.62028e-08	positive
mTERF（Cluster-46623.0）	Kaempferol	0.911485	3.68278e-05	positive
MYB-related（Cluster-38572.36117）	Naringenin	0.910461	3.89378e-05	positive
MYB-related（Cluster-38572.36117）	Prunin	0.906756	4.7384e-05	positive
MYB-related（Cluster-38572.36117）	Quercetin 3-O-sophoroside	0.93549	7.89042e-06	positive
TAZ（Cluster-41723.0）	Taxifolin	0.929234	1.24007e-05	positive
TCP（Cluster-38572.50934）	Prunin	0.915588	2.92537e-05	positive
TCP（Cluster-38572.50934）	(+)-Catechin	0.946147	3.25785e-06	positive
Trihelix（Cluster-38572.35747 ）	Ferulic acid	0.864569	0.000284579	positive
Trihelix（Cluster-38572.35747）	Eriodictyol	0.954314	1.45139e-06	positive
WRKY（Cluster-46637.0）	Eriodictyol	0.92092	2.13041e-05	positive
FAR1（Cluster-38572.33234）	Cyanidin 3-O-glucoside	-0.804204	0.00161446	negtive
FAR1（Cluster-38775.0）	Chlorogenic acid	-0.826263	0.000923913	negtive
TAZ（Cluster-41723.0）	Chlorogenic acid	-0.807107	0.00150611	negtive

## Sheet: Table S6
Table S6. Primers used in the qRT-PCR	Table S6. Primers used in the qRT-PCR.
Gene name	Forward (5'–3')	Reverse (5'–3')
EF1 (Reference gene)	GGCACTAACTCGCTCCTTCTG	TTGGTAAGATGCTGGTGATTGGAT
FLS（Cluster-38572.42719 ）	ACAGGAAGGTGACGGAAGAATACG	GACATTCCCCTCTACCCCTAAACC
CAD（Cluster-38572.35765）	ATTATTGATACGGTGCCGGTGTTC	CGGAGCGAGAAACTGAAGCGACT
MADS-M-type（Cluster-38572.24041）	ATTGAGGACACCAGCAGCCACC	CCTTAGCATCGCAAAACACGGA
PAL(Cluster-38572.45162）	TGAAAGGGGCGGAGATAGCG	TGGCACAAACCAACCATAAACG
CCoAOMT（Cluster-38572.45767）	ATAGCCGGTAAAGACGCCAATCT	GCCAACCATCCCTGGAACATC
COMT （Cluster-38572.37025）	ACGCCGTCCTCGTTCTTTGTT	ATCCTCACCTGCTCGGTCTCCACT
POD （Cluster-38572.51114）	TCAGTCTGCGATCAACACCGAG	CAACGACCCGTCACAGCCAT
POD（Cluster-38572.39585）	CTTGTTCGGGGCTGCGTTCT	GGCATCAATCCTCCGTCTCCA
